# Supplementary material for: Heterogeneous levels of delta-like 4 within a multinucleated niche cell maintains muscle stem cell diversity
Source: eLife. 2022 Dec 30;11:e68180. doi: 10.7554/eLife.68180 (PMC9803355; doi:10.7554/eLife.68180)
Supplement: Figure 6—source data 2. [file elife-68180-fig6-data2.xlsx]

## Sheet: Ctrl6-1_Dll4_Fibers
		Dll4 intensity on Fiber
Item	Source	Dll4 (GFP) MeanIntensity	GFP Background	Mean intensity-background	Correcting minus to zeros
1	Ctrl6-1_t0_Dll4_001.nd2	796.09	710.766	85.324	85.324
2	Ctrl6-1_t0_Dll4_002.nd2	1042.78		332.014	332.014
3	Ctrl6-1_t0_Dll4_003.nd2	602.1		-108.666	0
4	Ctrl6-1_t0_Dll4_004.nd2	755.28		44.514	44.514
5	Ctrl6-1_t0_Dll4_005.nd2	1127.35		416.584	416.584
6	Ctrl6-1_t0_Dll4_006.nd2	1033.27		322.504	322.504
7	Ctrl6-1_t0_Dll4_007.nd2	747.12		36.354	36.354
8	Ctrl6-1_t0_Dll4_008.nd2	727.09		16.324	16.324
9	Ctrl6-1_t0_Dll4_009.nd2	562.64		-148.126	0
10	Ctrl6-1_t0_Dll4_010.nd2	762.15		51.384	51.384
11	Ctrl6-1_t0_Dll4_011.nd2	845.82		135.054	135.054
12	Ctrl6-1_t0_Dll4_011.nd2	834.46		123.694	123.694
13	Ctrl6-1_t0_Dll4_012.nd2	531.14		-179.626	0
14	Ctrl6-1_t0_Dll4_013.nd2	735.52		24.754	24.754
15	Ctrl6-1_t0_Dll4_014.nd2	811.09		100.324	100.324
16	Ctrl6-1_t0_Dll4_015.nd2	1188.22		477.454	477.454
17	Ctrl6-1_t0_Dll4_016.nd2	770.29		59.524	59.524
18	Ctrl6-1_t0_Dll4_017.nd2	959.69		248.924	248.924
19	Ctrl6-1_t0_Dll4_018.nd2	654.15		-56.616	0
20	Ctrl6-1_t0_Dll4_019.nd2	718.76		7.994	7.994
21	Ctrl6-1_t0_Dll4_020.nd2	758.14		47.374	47.374
22	Ctrl6-1_t0_Dll4_021.nd2	1273.59		562.824	562.824
23	Ctrl6-1_t0_Dll4_022.nd2	716.01		5.244	5.244
24	Ctrl6-1_t0_Dll4_023.nd2	894.88		184.114	184.114
25	Ctrl6-1_t0_Dll4_024.nd2	910.26		199.494	199.494

## Sheet: Ctrl6-1_Dll4_SC
		Dll4 captured by SC
Item	Source	Dll4 (GFP) MeanIntensity	GFP Background	Mean intensity-background	Correcting minus to zeros
1	Ctrl6-1_t0_Dll4_001.nd2	1036.29	879.09	157.2	157.2
2	Ctrl6-1_t0_Dll4_002.nd2	1385.07	1038.4	346.67	346.67
3	Ctrl6-1_t0_Dll4_003.nd2	793.23	617.24	175.99	175.99
4	Ctrl6-1_t0_Dll4_004.nd2	1057.27	775.81	281.46	281.46
5	Ctrl6-1_t0_Dll4_005.nd2	1319.34	1198.5	120.84	120.84
6	Ctrl6-1_t0_Dll4_006.nd2	1622.77	1384.09	238.68	238.68
7	Ctrl6-1_t0_Dll4_007.nd2	1023.03	840.01	183.02	183.02
8	Ctrl6-1_t0_Dll4_008.nd2	905.75	719.98	185.77	185.77
9	Ctrl6-1_t0_Dll4_009.nd2	666.55	562.57	103.98	103.98
10	Ctrl6-1_t0_Dll4_010.nd2	1067.42	854.78	212.64	212.64
11	Ctrl6-1_t0_Dll4_011.nd2	1089.66	937.21	152.45	152.45
12	Ctrl6-1_t0_Dll4_011.nd2	1053.92	876.85	177.07	177.07
13	Ctrl6-1_t0_Dll4_011.nd2	1243.31	862.91	380.4	380.4
14	Ctrl6-1_t0_Dll4_012.nd2	809.71	581.32	228.39	228.39
15	Ctrl6-1_t0_Dll4_013.nd2	804.67	673.72	130.95	130.95
16	Ctrl6-1_t0_Dll4_014.nd2	992.02	775.62	216.4	216.4
17	Ctrl6-1_t0_Dll4_014.nd2	813.65	699.03	114.62	114.62
18	Ctrl6-1_t0_Dll4_015.nd2	1244.23	1038.47	205.76	205.76
19	Ctrl6-1_t0_Dll4_016.nd2	884.43	783.27	101.16	101.16
20	Ctrl6-1_t0_Dll4_017.nd2	1416.78	1127.67	289.11	289.11
21	Ctrl6-1_t0_Dll4_018.nd2	827.62	695.46	132.16	132.16
22	Ctrl6-1_t0_Dll4_020.nd2	788.83	794.41	-5.58	0
23	Ctrl6-1_t0_Dll4_021.nd2	1549.4	1272.77	276.63	276.63
24	Ctrl6-1_t0_Dll4_022.nd2	961.61	743.57	218.04	218.04
25	Ctrl6-1_t0_Dll4_023.nd2	912.98	737.28	175.7	175.7
26	Ctrl6-1_t0_Dll4_024.nd2	1536.26	1039.77	496.49	496.49

## Sheet: Ctrl8_Dll4_Fibers
		Dll4 intensity on Fiber
Item	Source	Dll4 (GFP) MeanIntensity	GFP Background	Mean intensity-background	Correcting minus to zeros
1	Ctrl8_t0_Dll4_001.nd2	921.36	602.461	318.899	318.899
2	Ctrl8_t0_Dll4_002.nd2	945.09		342.629	342.629
3	Ctrl8_t0_Dll4_003.nd2	1276.8		674.339	674.339
4	Ctrl8_t0_Dll4_005.nd2	501.29		-101.171	0
5	Ctrl8_t0_Dll4_006.nd2	757.07		154.609	154.609
6	Ctrl8_t0_Dll4_007.nd2	839.13		236.669	236.669
7	Ctrl8_t0_Dll4_008.nd2	894.32		291.859	291.859
8	Ctrl8_t0_Dll4_009.nd2	1111.7		509.239	509.239
9	Ctrl8_t0_Dll4_010.nd2	1127.71		525.249	525.249
10	Ctrl8_t0_Dll4_011.nd2	1113.78		511.319	511.319
11	Ctrl8_t0_Dll4_012.nd2	1322.16		719.699	719.699
12	Ctrl8_t0_Dll4_013.nd2	1250.07		647.609	647.609
13	Ctrl8_t0_Dll4_014.nd2	1635.6		1033.14	1033.14
14	Ctrl8_t0_Dll4_015.nd2	1662.02		1059.56	1059.56
15	Ctrl8_t0_Dll4_016.nd2	1521.33		918.869	918.869
16	Ctrl8_t0_Dll4_017.nd2	1316.35		713.889	713.889
17	Ctrl8_t0_Dll4_018.nd2	1034.59		432.129	432.129
18	Ctrl8_t0_Dll4_019.nd2	876.19		273.729	273.729
19	Ctrl8_t0_Dll4_020.nd2	1000.93		398.469	398.469
20	Ctrl8_t0_Dll4_021.nd2	1355.04		752.579	752.579
21	Ctrl8_t0_Dll4_022.nd2	1273.86		671.399	671.399
22	Ctrl8_t0_Dll4_023.nd2	1166.51		564.049	564.049
23	Ctrl8_t0_Dll4_024.nd2	1355.65		753.189	753.189
24	Ctrl8_t0_Dll4_025.nd2	1140.85		538.389	538.389
25	Ctrl8_t0_Dll4_026.nd2	1087.45		484.989	484.989
26	Ctrl8_t0_Dll4_027.nd2	1147.73		545.269	545.269
27	Ctrl8_t0_Dll4_028.nd2	1121.92		519.459	519.459
28	Ctrl8_t0_Dll4_029.nd2	1483.78		881.319	881.319
29	Ctrl8_t0_Dll4_030.nd2	1223.84		621.379	621.379
30	Ctrl8_t0_Dll4_031.nd2	1612.36		1009.9	1009.9
31	Ctrl8_t0_Dll4_032.nd2	1232.53		630.069	630.069
32	Ctrl8_t0_Dll4_033.nd2	1223.18		620.719	620.719
33	Ctrl8_t0_Dll4_034.nd2	1304.99		702.529	702.529
34	Ctrl8_t0_Dll4_035.nd2	1225.52		623.059	623.059
35	Ctrl8_t0_Dll4_036.nd2	926.67		324.209	324.209
36	Ctrl8_t0_Dll4_037.nd2	1333.41		730.949	730.949
37	Ctrl8_t0_Dll4_038.nd2	1462.48		860.019	860.019
38	Ctrl8_t0_Dll4_039.nd2	1382.51		780.049	780.049
39	Ctrl8_t0_Dll4_040.nd2	1090.56		488.099	488.099
40	Ctrl8_t0_Dll4_041.nd2	1161.94		559.479	559.479
41	Ctrl8_t0_Dll4_042.nd2	1026.61		424.149	424.149
42	Ctrl8_t0_Dll4_043.nd2	1106.04		503.579	503.579
43	Ctrl8_t0_Dll4_044.nd2	1168.99		566.529	566.529
44	Ctrl8_t0_Dll4_045.nd2	1393.85		791.389	791.389
45	Ctrl8_t0_Dll4_046.nd2	1313.08		710.619	710.619
46	Ctrl8_t0_Dll4_047.nd2	1330.45		727.989	727.989
47	Ctrl8_t0_Dll4_048.nd2	1649.52		1047.06	1047.06
48	Ctrl8_t0_Dll4_049.nd2	1247.84		645.379	645.379
49	Ctrl8_t0_Dll4_050.nd2	1346.48		744.019	744.019
50	Ctrl8_t0_Dll4_051.nd2	1070.94		468.479	468.479
51	Ctrl8_t0_Dll4_052.nd2	1267.33		664.869	664.869

## Sheet: Ctrl8_Dll4_SC
		Dll4 captured by SC
Item	Source	Dll4 (GFP) MeanIntensity	GFP Background	Mean intensity-background	Correcting minus to zeros
1	Ctrl8_t0_Dll4_001.nd2	1228.59	1032.76	195.83	195.83
2	Ctrl8_t0_Dll4_002.nd2	1213.05	1042.31	170.74	170.74
3	Ctrl8_t0_Dll4_003.nd2	1383.82	1371.2	12.62	12.62
4	Ctrl8_t0_Dll4_005.nd2	562.53	515.31	47.22	47.22
5	Ctrl8_t0_Dll4_006.nd2	995.24	797.57	197.67	197.67
6	Ctrl8_t0_Dll4_007.nd2	1206.68	952.58	254.1	254.1
7	Ctrl8_t0_Dll4_008.nd2	1068.76	882.28	186.48	186.48
8	Ctrl8_t0_Dll4_009.nd2	1381.85	1249.9	131.95	131.95
9	Ctrl8_t0_Dll4_010.nd2	1516.43	1439.74	76.69	76.69
10	Ctrl8_t0_Dll4_010.nd2	1290.65	1192.92	97.73	97.73
11	Ctrl8_t0_Dll4_011.nd2	1236.53	1076.26	160.27	160.27
12	Ctrl8_t0_Dll4_012.nd2	1366.24	1352.75	13.49	13.49
13	Ctrl8_t0_Dll4_013.nd2	1515.04	1240.38	274.66	274.66
14	Ctrl8_t0_Dll4_014.nd2	2080.84	1896.82	184.02	184.02
15	Ctrl8_t0_Dll4_015.nd2	1768.92	1600.12	168.8	168.8
16	Ctrl8_t0_Dll4_016.nd2	1676.49	1500.02	176.47	176.47
17	Ctrl8_t0_Dll4_017.nd2	1441.23	1258.04	183.19	183.19
18	Ctrl8_t0_Dll4_018.nd2	987.38	863	124.38	124.38
19	Ctrl8_t0_Dll4_019.nd2	1037.25	837.31	199.94	199.94
20	Ctrl8_t0_Dll4_020.nd2	991.08	874.75	116.33	116.33
21	Ctrl8_t0_Dll4_021.nd2	1407.22	1303.39	103.83	103.83
22	Ctrl8_t0_Dll4_022.nd2	1234.65	1247.22	-12.57	0
23	Ctrl8_t0_Dll4_023.nd2	842.61	872.05	-29.44	0
24	Ctrl8_t0_Dll4_024.nd2	1365.42	1210.04	155.38	155.38
25	Ctrl8_t0_Dll4_025.nd2	1143.52	973.43	170.09	170.09
26	Ctrl8_t0_Dll4_026.nd2	1364.93	1232.12	132.81	132.81
27	Ctrl8_t0_Dll4_027.nd2	1500.22	1134.49	365.73	365.73
28	Ctrl8_t0_Dll4_028.nd2	1284.03	1112.04	171.99	171.99
29	Ctrl8_t0_Dll4_029.nd2	1585.09	1581.8	3.29	3.29
30	Ctrl8_t0_Dll4_030.nd2	1276.85	1259.34	17.51	17.51
31	Ctrl8_t0_Dll4_031.nd2	1921.52	2062.52	-141	0
32	Ctrl8_t0_Dll4_032.nd2	1480.21	1224.13	256.08	256.08
33	Ctrl8_t0_Dll4_033.nd2	1862.35	1533.01	329.34	329.34
34	Ctrl8_t0_Dll4_034.nd2	1748.88	1679.08	69.8	69.8
35	Ctrl8_t0_Dll4_035.nd2	1415.21	1157.73	257.48	257.48
36	Ctrl8_t0_Dll4_036.nd2	1041.15	865.39	175.76	175.76
37	Ctrl8_t0_Dll4_037.nd2	1473.28	1518.78	-45.5	0
38	Ctrl8_t0_Dll4_038.nd2	1163.74	1081.04	82.7	82.7
39	Ctrl8_t0_Dll4_039.nd2	1615.02	1388.14	226.88	226.88
40	Ctrl8_t0_Dll4_040.nd2	1441.56	1228.45	213.11	213.11
41	Ctrl8_t0_Dll4_041.nd2	1329.58	1160.14	169.44	169.44
42	Ctrl8_t0_Dll4_042.nd2	1182.63	1034.22	148.41	148.41
43	Ctrl8_t0_Dll4_043.nd2	1160.02	1023.64	136.38	136.38
44	Ctrl8_t0_Dll4_044.nd2	1414.76	1268.6	146.16	146.16
45	Ctrl8_t0_Dll4_045.nd2	1892.63	1602.45	290.18	290.18
46	Ctrl8_t0_Dll4_045.nd2	1168.31	1256.47	-88.16	0
47	Ctrl8_t0_Dll4_046.nd2	1745.85	1356.65	389.2	389.2
48	Ctrl8_t0_Dll4_047.nd2	1421.94	1309.5	112.44	112.44
49	Ctrl8_t0_Dll4_048.nd2	1745.33	1458.81	286.52	286.52
50	Ctrl8_t0_Dll4_049.nd2	1364.05	1234.8	129.25	129.25
51	Ctrl8_t0_Dll4_050.nd2	1514.27	1439.13	75.14	75.14
52	Ctrl8_t0_Dll4_051.nd2	886.95	937.52	-50.57	0
53	Ctrl8_t0_Dll4_052.nd2	1289.1	1180.51	108.59	108.59

## Sheet: Ctrl7_Dll4_Fibers
		Dll4 intensity on Fiber
Item	Source	Dll4 (GFP) MeanIntensity	GFP Background	Mean intensity-background	Correcting minus to zeros
1	Ctrl7_t0_Dll4_001.nd2	786.68	602.461	184.219	184.219
2	Ctrl7_t0_Dll4_002.nd2	1034.41		431.949	431.949
3	Ctrl7_t0_Dll4_002.nd2	853.69		251.229	251.229
4	Ctrl7_t0_Dll4_003.nd2	904.29		301.829	301.829
5	Ctrl7_t0_Dll4_004.nd2	691.76		89.2989	89.2989
6	Ctrl7_t0_Dll4_005.nd2	596.71		-5.7511	0
7	Ctrl7_t0_Dll4_006.nd2	514.41		-88.0511	0
8	Ctrl7_t0_Dll4_007.nd2	614.62		12.1589	12.1589
9	Ctrl7_t0_Dll4_008.nd2	980.17		377.709	377.709
10	Ctrl7_t0_Dll4_008.nd2	784.02		181.559	181.559
11	Ctrl7_t0_Dll4_009.nd2	652.75		50.2889	50.2889
12	Ctrl7_t0_Dll4_010.nd2	539.61		-62.8511	0
13	Ctrl7_t0_Dll4_011.nd2	693.09		90.6289	90.6289
14	Ctrl7_t0_Dll4_012.nd2	950.06		347.599	347.599
15	Ctrl7_t0_Dll4_013.nd2	1073.58		471.119	471.119
16	Ctrl7_t0_Dll4_014.nd2	754.1		151.639	151.639
17	Ctrl7_t0_Dll4_014.nd2	614.74		12.2789	12.2789
18	Ctrl7_t0_Dll4_015.nd2	1001.27		398.809	398.809
19	Ctrl7_t0_Dll4_016.nd2	867.43		264.969	264.969
20	Ctrl7_t0_Dll4_017.nd2	1052.46		449.999	449.999
21	Ctrl7_t0_Dll4_018.nd2	1693.75		1091.29	1091.29
22	Ctrl7_t0_Dll4_019.nd2	923.95		321.489	321.489
23	Ctrl7_t0_Dll4_020.nd2	799.6		197.139	197.139
24	Ctrl7_t0_Dll4_021.nd2	721.87		119.409	119.409

## Sheet: Ctrl7_Dll4_SC
		Dll4 captured by SC
Item	Source	Dll4 (GFP) MeanIntensity	GFP Background	Mean intensity-background	Correcting minus to zeros
1	Ctrl7_t0_Dll4_001.nd2	1406.56	938.56	468	468
2	Ctrl7_t0_Dll4_002.nd2	1344.82	674.17	670.65	670.65
3	Ctrl7_t0_Dll4_003.nd2	1443.31	1215.33	227.98	227.98
4	Ctrl7_t0_Dll4_004.nd2	1300.62	1253.73	46.89	46.89
5	Ctrl7_t0_Dll4_005.nd2	1585.62	1165.52	420.1	420.1
6	Ctrl7_t0_Dll4_006.nd2	1256.55	1006.79	249.76	249.76
7	Ctrl7_t0_Dll4_007.nd2	1634.97	1464.39	170.58	170.58
8	Ctrl7_t0_Dll4_008.nd2	1667.14	1396.32	270.82	270.82
9	Ctrl7_t0_Dll4_009.nd2	1546.46	1199.4	347.06	347.06
10	Ctrl7_t0_Dll4_010.nd2	1542.8	1295.3	247.5	247.5
11	Ctrl7_t0_Dll4_011.nd2	1438.75	1244.87	193.88	193.88
12	Ctrl7_t0_Dll4_012.nd2	1864.59	1477.17	387.42	387.42
13	Ctrl7_t0_Dll4_013.nd2	1837.84	1689.92	147.92	147.92
14	Ctrl7_t0_Dll4_014.nd2	2076.61	1885.23	191.38	191.38
15	Ctrl7_t0_Dll4_015.nd2	2182.51	2007.82	174.69	174.69
16	Ctrl7_t0_Dll4_017.nd2	1777.71	1577.26	200.45	200.45
17	Ctrl7_t0_Dll4_018.nd2	1431.44	1122.97	308.47	308.47
18	Ctrl7_t0_Dll4_019.nd2	1480.47	1517.37	-36.9	0
19	Ctrl7_t0_Dll4_020.nd2	1013.85	968.69	45.16	45.16
20	Ctrl7_t0_Dll4_021.nd2	1209.27	1028.98	180.29	180.29
21	Ctrl7_t0_Dll4_022.nd2	670.4	630.09	40.31	40.31
22	Ctrl7_t0_Dll4_023.nd2	1046.91	856.36	190.55	190.55
23	Ctrl7_t0_Dll4_025.nd2	1487.71	1345.06	142.65	142.65
24	Ctrl7_t0_Dll4_026.nd2	818.49	677.67	140.82	140.82
25	Ctrl7_t0_Dll4_028.nd2	787.06	522.84	264.22	264.22
26	Ctrl7_t0_Dll4_029.nd2	958.62	888.92	69.7	69.7
27	Ctrl7_t0_Dll4_030.nd2	1038.06	867.91	170.15	170.15
28	Ctrl7_t0_Dll4_031.nd2	1231.62	1003.51	228.11	228.11
29	Ctrl7_t0_Dll4_032.nd2	754.12	774.65	-20.53	0
30	Ctrl7_t0_Dll4_033.nd2	945.1	899.41	45.69	45.69
31	Ctrl7_t0_Dll4_034.nd2	1342.25	1032.95	309.3	309.3

## Sheet: Expt5_Dll4_Fibers
		Dll4 intensity on Fiber
Item	Source	Dll4 (GFP) MeanIntensity	GFP Background	Mean intensity-background	Correcting minus to zeros
1	Expt5_t0_Dll4_001.nd2	568.99	602.461	-33.4711	0
2	Expt5_t0_Dll4_002.nd2	477.03		-125.431	0
3	Expt5_t0_Dll4_003.nd2	538.58		-63.8811	0
4	Expt5_t0_Dll4_004.nd2	636.1		33.6389	33.6389
5	Expt5_t0_Dll4_005.nd2	556.86		-45.6011	0
6	Expt5_t0_Dll4_006.nd2	673.07		70.6089	70.6089
7	Expt5_t0_Dll4_007.nd2	644.48		42.0189	42.0189
8	Expt5_t0_Dll4_008.nd2	689.47		87.0089	87.0089
9	Expt5_t0_Dll4_009.nd2	796.42		193.959	193.959
10	Expt5_t0_Dll4_010.nd2	670.66		68.1989	68.1989
11	Expt5_t0_Dll4_011.nd2	634.57		32.1089	32.1089
12	Expt5_t0_Dll4_012.nd2	676.44		73.9789	73.9789
13	Expt5_t0_Dll4_013.nd2	567.59		-34.8711	0
14	Expt5_t0_Dll4_014.nd2	442.6		-159.861	0
15	Expt5_t0_Dll4_015.nd2	530.95		-71.5111	0
16	Expt5_t0_Dll4_016.nd2	512.21		-90.2511	0
17	Expt5_t0_Dll4_017.nd2	811.24		208.779	208.779
18	Expt5_t0_Dll4_018.nd2	697.11		94.6489	94.6489
19	Expt5_t0_Dll4_019.nd2	636.35		33.8889	33.8889
20	Expt5_t0_Dll4_020.nd2	803.87		201.409	201.409
21	Expt5_t0_Dll4_021.nd2	633.93		31.4689	31.4689
22	Expt5_t0_Dll4_022.nd2	678.59		76.1289	76.1289
23	Expt5_t0_Dll4_023.nd2	536.68		-65.7811	0
24	Expt5_t0_Dll4_024.nd2	558.37		-44.0911	0
25	Expt5_t0_Dll4_025.nd2	579.28		-23.1811	0
26	Expt5_t0_Dll4_026.nd2	541.83		-60.6311	0
27	Expt5_t0_Dll4_027.nd2	645.3		42.8389	42.8389
28	Expt5_t0_Dll4_028.nd2	549.89		-52.5711	0
29	Expt5_t0_Dll4_029.nd2	929.24		326.779	326.779
30	Expt5_t0_Dll4_030.nd2	371.5		-230.961	0
31	Expt5_t0_Dll4_031.nd2	399.65		-202.811	0
32	Expt5_t0_Dll4_032.nd2	439.92		-162.541	0
33	Expt5_t0_Dll4_034.nd2	610.94		8.4789	8.4789
34	Expt5_t0_Dll4_034.nd2	727.33		124.869	124.869
35	Expt5_t0_Dll4_035.nd2	719.81		117.349	117.349
36	Expt5_t0_Dll4_036.nd2	623		20.5389	20.5389
37	Expt5_t0_Dll4_037.nd2	801.51		199.049	199.049
38	Expt5_t0_Dll4_038.nd2	548.38		-54.0811	0
39	Expt5_t0_Dll4_039.nd2	586.76		-15.7011	0
40	Expt5_t0_Dll4_041.nd2	625.59		23.1289	23.1289
41	Expt5_t0_Dll4_042.nd2	649.13		46.6689	46.6689

## Sheet: Expt5_Dll4_SC
		Dll4 captured by SC
Item	Source	Dll4 (GFP) MeanIntensity	GFP Background	Mean intensity-background	Correcting minus to zeros
1	Expt5_t0_Dll4_001.nd2	767.35	652.11	115.24	115.24
2	Expt5_t0_Dll4_002.nd2	608.54	508.83	99.71	99.71
3	Expt5_t0_Dll4_003.nd2	595.15	498.65	96.5	96.5
4	Expt5_t0_Dll4_004.nd2	856.41	700.77	155.64	155.64
5	Expt5_t0_Dll4_005.nd2	665.09	572.17	92.92	92.92
6	Expt5_t0_Dll4_006.nd2	841.24	733.33	107.91	107.91
7	Expt5_t0_Dll4_007.nd2	761.22	647.69	113.53	113.53
8	Expt5_t0_Dll4_008.nd2	850.36	686.88	163.48	163.48
9	Expt5_t0_Dll4_009.nd2	942.02	801.27	140.75	140.75
10	Expt5_t0_Dll4_010.nd2	772.16	766.09	6.07	6.07
11	Expt5_t0_Dll4_011.nd2	709.38	660.39	48.99	48.99
12	Expt5_t0_Dll4_012.nd2	959.58	709.14	250.44	250.44
13	Expt5_t0_Dll4_013.nd2	799.1	636.45	162.65	162.65
14	Expt5_t0_Dll4_014.nd2	592.89	469.99	122.9	122.9
15	Expt5_t0_Dll4_015.nd2	692.88	542.37	150.51	150.51
16	Expt5_t0_Dll4_016.nd2	660.85	543.91	116.94	116.94
17	Expt5_t0_Dll4_017.nd2	1046.8	891.63	155.17	155.17
18	Expt5_t0_Dll4_018.nd2	883.82	775.72	108.1	108.1
19	Expt5_t0_Dll4_019.nd2	853.25	748.71	104.54	104.54
20	Expt5_t0_Dll4_021.nd2	769.98	702.04	67.94	67.94
21	Expt5_t0_Dll4_022.nd2	716.64	699.1	17.54	17.54
22	Expt5_t0_Dll4_023.nd2	553.47	533.15	20.32	20.32
23	Expt5_t0_Dll4_024.nd2	590.05	548.8	41.25	41.25
24	Expt5_t0_Dll4_025.nd2	736.21	566.47	169.74	169.74
25	Expt5_t0_Dll4_026.nd2	780.38	558.94	221.44	221.44
26	Expt5_t0_Dll4_027.nd2	867.32	701.02	166.3	166.3
27	Expt5_t0_Dll4_028.nd2	703.24	566.63	136.61	136.61
28	Expt5_t0_Dll4_029.nd2	1281.4	1019.05	262.35	262.35
29	Expt5_t0_Dll4_030.nd2	388.28	372.45	15.83	15.83
30	Expt5_t0_Dll4_031.nd2	402.19	384.46	17.73	17.73
31	Expt5_t0_Dll4_032.nd2	438.09	435.5	2.59	2.59
32	Expt5_t0_Dll4_034.nd2	823.19	692.92	130.27	130.27
33	Expt5_t0_Dll4_034.nd2	744.03	630.08	113.95	113.95
34	Expt5_t0_Dll4_035.nd2	760.4	734.62	25.78	25.78
35	Expt5_t0_Dll4_036.nd2	719.99	601.8	118.19	118.19
36	Expt5_t0_Dll4_037.nd2	989.77	824.93	164.84	164.84
37	Expt5_t0_Dll4_038.nd2	1083.31	959.15	124.16	124.16
38	Expt5_t0_Dll4_039.nd2	777.15	605.65	171.5	171.5
39	Expt5_t0_Dll4_041.nd2	793.47	646.05	147.42	147.42
40	Expt5_t0_Dll4_042.nd2	910.64	787.64	123	123

## Sheet: Expt3_Dll4_Fibers
		Dll4 intensity on Fiber
Item	Source	Dll4 (GFP) MeanIntensity	GFP Background	Mean intensity-background	Correcting minus to zeros
1	Expt3_t0_Dll4_001.nd2	610.16	710.766	-100.606	0
2	Expt3_t0_Dll4_002.nd2	479.75		-231.016	0
3	Expt3_t0_Dll4_003.nd2	593.97		-116.796	0
4	Expt3_t0_Dll4_004.nd2	585.99		-124.776	0
5	Expt3_t0_Dll4_005.nd2	689.94		-20.826	0
6	Expt3_t0_Dll4_006.nd2	514.48		-196.286	0
7	Expt3_t0_Dll4_007.nd2	783.59		72.824	72.824
8	Expt3_t0_Dll4_009.nd2	528.77		-181.996	0
9	Expt3_t0_Dll4_010.nd2	680.35		-30.416	0
10	Expt3_t0_Dll4_011.nd2	683.93		-26.836	0
11	Expt3_t0_Dll4_012.nd2	596.86		-113.906	0
12	Expt3_t0_Dll4_013.nd2	595.31		-115.456	0
13	Expt3_t0_Dll4_015.nd2	574.09		-136.676	0
14	Expt3_t0_Dll4_016.nd2	666.72		-44.046	0
15	Expt3_t0_Dll4_017.nd2	653.94		-56.826	0
16	Expt3_t0_Dll4_018.nd2	888.11		177.344	177.344
17	Expt3_t0_Dll4_019.nd2	794.05		83.284	83.284
18	Expt3_t0_Dll4_020.nd2	853.28		142.514	142.514
19	Expt3_t0_Dll4_021.nd2	740.09		29.324	29.324
20	Expt3_t0_Dll4_022.nd2	727.66		16.894	16.894

## Sheet: Expt3_Dll4_SC
		Dll4 captured by SC
Item	Source	Dll4 (GFP) MeanIntensity	GFP Background	Mean intensity-background	Correcting minus to zeros
1	Expt3_t0_Dll4_001.nd2	752	599.95	152.05	152.05
2	Expt3_t0_Dll4_002.nd2	678.73	489.48	189.25	189.25
3	Expt3_t0_Dll4_003.nd2	820.63	670.51	150.12	150.12
4	Expt3_t0_Dll4_005.nd2	921.19	732.06	189.13	189.13
5	Expt3_t0_Dll4_007.nd2	833.84	773.35	60.49	60.49
6	Expt3_t0_Dll4_008.nd2	664.15	524	140.15	140.15
7	Expt3_t0_Dll4_009.nd2	671.04	514.41	156.63	156.63
8	Expt3_t0_Dll4_010.nd2	822.79	732.14	90.65	90.65
9	Expt3_t0_Dll4_011.nd2	953.01	806.47	146.54	146.54
10	Expt3_t0_Dll4_012.nd2	796.97	624.29	172.68	172.68
11	Expt3_t0_Dll4_013.nd2	718.37	620.47	97.9	97.9
12	Expt3_t0_Dll4_014.nd2	1459.29	1416.65	42.64	42.64
13	Expt3_t0_Dll4_015.nd2	667.36	564.92	102.44	102.44
14	Expt3_t0_Dll4_018.nd2	1165.09	1003.65	161.44	161.44
15	Expt3_t0_Dll4_021.nd2	867.03	756.05	110.98	110.98
16	Expt3_t0_Dll4_022.nd2	641.16	711.76	-70.6	0
17	Expt3_t0_Dll4_023.nd2	1108.93	1259	-150.07	0
18	Expt3_t0_Dll4_024.nd2	2155.78	2183.19	-27.41	0
19	Expt3_t0_Dll4_025.nd2	1174.75	994.44	180.31	180.31
20	Expt3_t0_Dll4_026.nd2	1211.3	1200.1	11.2	11.2
21	Expt3_t0_Dll4_027.nd2	1049.02	1005.82	43.2	43.2

[truncated: 2 more sheets: Expt3-2_Dll4_Fibers, Expt3-2_Dll4_SC]
